# Supplementary material for: Fabrication of a Heptapeptide-Modified Poly(glycidyl Methac-Rylate) Nanosphere for Oriented Antibody Immobilization and Immunoassay
Source: Molecules. 2024 Sep 29;29(19):4635. doi: 10.3390/molecules29194635 (PMC11477792; doi:10.3390/molecules29194635)
Supplement: Supplementary file 1 [file molecules-29-04635-s001.zip]

Archive with 1 entries (1 files):
- molecules-3175725-supplementary.pdf
